# Supplementary material for: Assessment of IL-6 and IL-8 Levels and Other Bio Markers in Predicting Dengue Severity Across Serotypes
Source: Pathogens. 2026 Apr 17;15(4):434. doi: 10.3390/pathogens15040434 (PMC13119028; doi:10.3390/pathogens15040434)
Supplement: Supplementary file 1 [file pathogens-15-00434-s001.zip]

Archive with 1 entries (1 files):
- pathogens-4225117-supplementary.pdf
